# Supplementary material for: Prognostic Significance of PTEN Loss in Prostate Cancer: A Meta-Analysis of Gleason Grade and Clinical Outcomes
Source: Cancers (Basel). 2025 Aug 30;17(17):2862. doi: 10.3390/cancers17172862 (PMC12427219; doi:10.3390/cancers17172862)
Supplement: Supplementary file 1 [file cancers-17-02862-s001.zip]

Archive with 1 entries (1 files):
- cancers-3842281-supplementary.pdf
